# Supplementary material for: Self-Assembly Nanoparticles of Natural Bioactive Abietane Diterpenes
Source: Int J Mol Sci. 2021 Sep 22;22(19):10210. doi: 10.3390/ijms221910210 (PMC8508833; doi:10.3390/ijms221910210)
Supplement: Supplementary file 1 [file ijms-22-10210-s001.zip]

Archive with 1 entries (1 files):
- ijms-1361616-supplementary.pdf
